# Supplementary material for: Toxin and capsule production by Bacillus cereus biovar anthracis influence pathogenicity in macrophages and animal models
Source: PLoS Negl Trop Dis. 2024 Dec 23;18(12):e0012779. doi: 10.1371/journal.pntd.0012779 (PMC11706511; doi:10.1371/journal.pntd.0012779)
Supplement: S1 Data — The tabs in the workbook are labeled Figs 1–2 and 4–8 and contain the data points for each of the indicated figures. Fig 3 is a microscopy image figure so there are no data points for this figure. (XLSX) [file pntd.0012779.s001.xlsx]

## Sheet: fig1
A	UF00738						UFBc0009
Day 1	5.43956	5.95628	6.53846	1.49206	1.48611	1.54839	27.5	36.5385	11.4706	17.9487	4.16667	5.10489
Day 2	12.6531	14.2105	5.74257	17.5472	13.3333	10.082	46.7213	52.9915	77.8947	50.3068	54.6512	46.5116
Day 6	13.5652	20.2353	11.6129	18.6147	14.7619	10.3604	70.8955	59.144	62.8205	45.8	54.5	41.4
B
UF00738	UFBc0009	No treatment	No cells	Maximum lysis
64.2538	51.3217	-5.0427	-1.87068	105.002
67.4258	63.2778	4.96137	24.4815	104.758
54.9817	68.8898	-3.09069	-5.0427	103.782
66.4498	70.3538	5.93737	-3.33469	106.954
66.4498	63.0338	5.44937	-6.01871	100.854
79.3819	67.6698	-0.406669	-8.21472	78.6499
C
UF00738	UFBc0009
39.16	1.48
39.37	1.86
25.88	1.95

## Sheet: fig2
A
UF00738	UFBc0009
59.845	37.264
61.321	37.264
B
UFBc0009	UF00738
40.7576	202.643
44.2049	190.916

## Sheet: fig4
A	24			48		B	24			48
	UF00738	UFBc0009		UF00738	UFBc0009		UF00738	UFBc0009		UF00738	UFBc0009
	10360.7	7630.26		3913.61	12730.7		321.402	484.526		718.451	747.938
	8118.36	8268.93		3656.2	12525.4		340.552	452.598		700.72	721.047
	7988.88	7338.14		4671.57	14170.5		298.961	481.1		993.692	738.775
	7771.73	7155.11		4770.06	13030.1		297.668	423.587		957.328	761.833
	9916.71	6602.4		4408.08	11765.1		317.377	479.393		600.661	700.72
	10850.3	6541.99		4387.62	11181.2		293.807	433.126		356.036	738.775
	16542.7	10900.5		7057.2	12294.9		349.364	389.698		1036.94	711.765
	12730.7	9107.02		6162.43	10825.2		428.34	385.207		930.047	628.756
	12671.7	9535.94		5724.88	10553.8		431.527	347.542		1289.43	444.42
	14471.6	11103.9		6036.16	9962.51		412.62	337.779		1172.23	455.895
	12790	9002.89		5112.97	11001.7		383.716	351.775		1124.66	571.512
	13305.9	8044.12		5354.65	12096.9		344.737	304.162		1072.57	598.687

## Sheet: fig5
	No treatment	PBS only	UFBc0009 1.17x101 spores	UFBc0009 1.17x103 spores	UFBc0009 1.17x104 spores	UFBc0009 1.17x105 spores		UF00738 1.18x101 spores	UF00738 1.18x103 spores	UF00738 1.18x104 spores	UF00738 1.18x105 spores
3	0
3	0
3	0
3	0
3	0
3	0
3	0
3	0
3	0
3	0
3	0
3	0
3	0
3	0
3	0
3	0
3	0
3	0
3	0
3	0
1		1
1		1
2		1
2		1
3		0
3		0
3		0
3		0
3		0
3		0
3		0
3		0
3		0
3		0
3		0
3		0
3		0
3		0
3		0
3		0
1			1
3			0
3			0
3			0
3			0
3			0
3			0
3			0
3			0
3			0
3			0
3			0
3			0
3			0
3			0
3			0
3			0
3			0
3			0
3			0
1				1
1				1
1				1
1				1
1				1
2				1
2				1
2				1
2				1
2				1
2				1
2				1
2				1
3				1
3				0
3				0
3				0
3				0
3				0
3				0
1					1
1					1
1					1
1					1
1					1
1					1
1					1
1					1
1					1
1					1
1					1
1					1
1					1
1					1
1					1
1					1
1					1
1					1
1					1
1					1
1						1
1						1
1						1
1						1
1						1
1						1
1						1
1						1
1						1
1						1
1						1
1						1
1						1
1						1
1						1
1						1
1						1
1						1
1						1
1						1
1								1
1								1
1								1
2								1
3								0
3								0
3								0
3								0
3								0
3								0
3								0
3								0
3								0
3								0
3								0
3								0
3								0
3								0
3								0
3								0
1									1
1									1
1									1
2									1
3									0
3									0
3									0
3									0
3									0
3									0
3									0
3									0
3									0
3									0
3									0
3									0
3									0
3									0
3									0
3									0
1										1
1										1
1										1
1										1
1										1
2										1
2										1
3										1
3										0
3										0
3										0
3										0
3										0
3										0
3										0
3										0
3										0
3										0
3										0
3										0
1											1
1											1
1											1
1											1
1											1
1											1
1											1
1											1
1											1
1											1
1											1
1											1
1											1
1											1
1											1
1											1
1											1
1											1
1											1
2											1

## Sheet: fig6
A. Ames survival data						B. Bcbva gp survival data
Day	3e3	3e4	3e5	3e6		Day	1.4e3	1.4e4	1.4e5	1.4e6
4				1		14	0
4				1		14	0
4				1		14	0
4				1		4		1
4				1		5		1
5				1		14		0
5				1		14		0
6				1		14		0
6				1		14		0
6				1		14		0
5			1			14		0
6			1			14		0
8			1			14		0
14			0			4			1
14			0			5			1
14			0			5			1
14			0			5			1
14			0			5			1
14			0			5			1
14			0			6			1
14		0				6			1
14		0				7			1
14		0				14			0
14		0				3				1
14		0				3				1
14		0				4				1
14		0				4				1
14		0				4				1
14		0				4				1
14		0				4				1
14	0					4				1
14	0					4				1
14	0					5				1
14	0					5				1
14	0					5				1
14	0					5				1
14	0
14	0
14	0
14	0

## Sheet: fig7
A Anti-PA titers				B TNA assay
Unvaccinated	Vaccinated Ames	Vaccinated UFBc0009		reciprocal serum dilution	Unvaccinated		Vaccinated Ames		Vaccinated UFBc0009
50	102400	102400		200	95.6667	88.3544	-0.748	-7.32525	13.2964	-2.06345
50	102400	102400		1200	75.8963	98.9554	64.9858	58.5633	47.8076	39.2959
50	102400	102400		12000	75.935	84.7949	97.6012	92.2234	82.667	86.3038
50	400	102400
50	51200	102400
50	102400	102400
50	102400	102400
50	102400	102400

## Sheet: fig8
A						B
	Day	unVax UF00738 challenge	UF00738	UFBc0009			Spleen UF00738 (unVax)	spleen UF00738 (Vax)	right lung UF00738 (Vax)	left lung UF00738 (Vax)	spleen UFBc0009 (Vax)	right lung UFBc0009 (Vax)	left lung UFBc0009 (Vax)
	4	1					86000000	1	1	1	1	1	1
	4	1					160000000	1	1	1	1	400	1
	4	1					340000000	1	1	1	100	1	1
	4	1					160000000	1	2200	1	1	4100	300
	4	1					4300000	1	300	1	1	1	1
	5	1					370000000				1	400	1
	5	1					18000000				1	1	1
	5	1					22000000				1	6900	1
	5		1
	14		0
	14		0
	14		0
	14		0
	14		0
	14		0
	14			0
	14			0
	14			0
	14			0
	14			0
	14			0
	14			0
	14			0
